# Supplementary material for: Community-based medication delivery program for antihypertensive medications improves adherence and reduces blood pressure
Source: PLoS One. 2022 Sep 9;17(9):e0273655. doi: 10.1371/journal.pone.0273655 (PMC9462824; doi:10.1371/journal.pone.0273655)
Supplement: S1 Dataset — (XLSX) [file pone.0273655.s002.xlsx]

## Sheet: Minimal Dataset
PT4A ID	AGE	GENDER	ACTIVE NHIF STATUS (AT BASELINE)	TOTAL # OF DELIVERY ATTEMPTS	NAME OF MEDICATION DISPENSED	DURATION OF MEDICATIONS DISPENSED (IN DAYS)	SBP (BASELINE)	DBP (BASELINE)	VOILS (BASELINE)	VOILS (BASELINE)	VOILS (BASELINE) Q1	VOILS (BASELINE) Q2	VOILS (BASELINE) Q3	1ST ATTEMPT SUCCESS (Y/N)	NAME OF MEDICATION DISPENSED	DURATION OF MEDICATIONS DISPENSED (IN DAYS)	SBP (1ST ATTEMPT)	DBP (1ST ATTEMPT)	VOILS (1ST ATTEMPT)	VOILS (1ST ATTEMPT)	VOILS (1ST ATTEMPT) Q1	VOILS (1ST ATTEMPT) Q2	VOILS (1ST ATTEMPT) Q3	REASON (1ST ATTEMPT)	2ND ATTEMPT SUCCESS (Y/N)	NAME OF MEDICATION DISPENSED	DURATION OF MEDICATIONS DISPENSED (IN DAYS)	SBP (2ND ATTEMPT)	DBP (2ND ATTEMPT)	VOILS (2ND ATTEMPT)	VOILS (2ND ATTEMPT)	VOILS (2ND ATTEMPT) Q1	VOILS (2ND ATTEMPT) Q2	VOILS (2ND ATTEMPT) Q3	REASON (2ND ATTEMPT)	3RD ATTEMPT SUCCESS (Y/N)	NAME OF MEDICATION DISPENSED	DURATION OF MEDICATIONS DISPENSED (IN DAYS)	SBP (3RD ATTEMPT)	DBP (3RD ATTEMPT)	VOILS (3RD ATTEMPT)	VOILS (3RD ATTEMPT)	VOILS (3RD ATTEMPT) Q1	VOILS 3RD ATTEMPT) Q2	VOILS (3RD ATTEMPT) Q3	REASON (3RD ATTEMPT)	4TH ATTEMPT SUCCESS (Y/N)	NAME OF MEDICATION DISPENSED	DURATION OF MEDICATIONS DISPENSED (IN DAYS)
1	74	F	N	2	LORSATAN 50MG OD	10	171	106	14	14	4	5	5	N			162	94	10	10	1	4	5	Lack of cash	N					N/A	N/A				Lack of cash
1					AMLODIPINE 10 MG OD	5
2					HCTZ 25MG OD	40
2	59	F	N	1	AMLODIPINE 5MG OD	20	160	91	N/A	N/A				N			158	87	7	7	5	1	1	Unreachable											Scheduled clinic
3	60	F	N	1	N/A	first encounter was at 1st attempt	130	80	N/A	N/A				Y	HCTZ 25MG OD	30	111	66	7	7	5	1	1												Scheduled clinic
4	58	M	Y	3	N/A	first encounter was at 1st attempt	144	100	N/A	N/A				Y	AMLODIPINE 5MG OD	30	130	91	7	7	5	1	1		Y	AMLODIPINE 5MG OD	30	117	84	7	7	5	1	1		Y	AMLODIPINE 5MG OD	30	153	104	7	7	5	1	1
4															ENALAPRIL 10MG BD	30										ENALAPRIL 10MG BD	30										ENALAPRIL 10MG BD	30
4															METFORMIN 500MG BD	30																					METFORMIN 500MG BD	30
4															JASA 75MG OD	30
5	18	F	Y	1	LORSATAN 50MG OD	30	151	97	7	7	5	1	1	N					N/A	N/A				Non BIGPIC patient
5					CARVEDILOL 3.125MG OD	20
5					METFORMIN 500MG BD	25
5					GLIBENCLAMIDE 5MG OD	30
6	49	F	N	1	LORSATAN 50MG OD	30	147	76	7	7	5	1	1	N			136	82	10	10	2	4	4	Purchased own meds at pharmacy
6					HCTZ 25MG OD	30
6					METFORMIN 500MG BD	30
7	50	F	N	1	AMLODIPINE 10 MG OD	30	189	117	11	11	1	5	5	N					N/A	N/A				Lack of cash
7					HCTZ 25MG OD	30
8	36	M	N	1	ENALAPRIL 10MG OD	30	138	86	7	7	5	1	1	N					N/A	N/A				Purchased own meds at pharmacy
8					HCTZ 25MG OD	30
9	58	F	N	6	LORSATAN 100MG OD	30	181	112	7	7	5	1	1	Y	LORSATAN 100MG OD	15	175	127	7	7	5	1	1		N			161	131	7	7	5	1	1	Unreachable	Y	AMLODIPINE 10MG OD	25	164	111	7	7	5	1	1		Y	AMLODIPINE 10MG OD	10
9					CARVEDILOL 3.125MG OD	30
9					HCTZ 25MG OD	30
9
10	53	F	N	1	LORSATAN 50MG OD	0	148	83	10	10	2	4	4	N			143	83	11	11	1	5	5	Lack of cash
10					HCTZ 25MG OD	0
11	50	F	N	2	AMLODIPINE 10MG OD	30	163	101	7	7	5	1	1	Y	AMLODIPINE 10MG OD	30	152	87	7	7	5	1	1		Y	AMLODIPINE 10MG OD	20	119	85	7	7	5	1	1												Scheduled clinic
12	49	F	N	3	AMLODIPINE 5MG OD	30	139	95	7	7	5	1	1	N					7	7	5	1	1	Purchased own meds at pharmacy	Y	AMLODIPINE 5MG OD	30	176	106	11	11	1	5	5		N					7	7	5	1	1	Reported having enough medications
12					ENALAPRIL 5MG OD	30																				ENALAPRIL 5MG OD	30
13	48	F	N	1	AMLODIPINE 5MG OD	0	163	101	14	14	4	5	5	N			155	80	12	12	2	5	5	Medications changed
14	62	F	N	1	AMLODIPINE 10MG OD	17	176	113	7	7	5	1	1	N					N/A	N/A				Unreachable
14					ENALAPRIL 5MG OD	30
14					HCTZ 25MG OD	30
15	55	F	N	1	AMLODIPINE 10MG OD	30	184	112	11	11	1	5	5	N					N/A	N/A				Unreachable
15					HCTZ 25MG OD	30
16	51	F	N	1	AMLODIPINE 5MG OD	30	168	120	11	11	1	5	5	N					N/A	N/A				Unreachable
16					HCTZ 25MG OD	40
17	87	M	N	1	AMLODIPINE 5MG OD	0	186	98	N/A	N/A				N					N/A	N/A				Lack of cash
18	69	M	N	1	N/A	First encounter at 1st attempt	147	75	N/A	N/A				Y	AMLODIPINE 10MG OD	30	155	67	7	7	5	1	1
19	68	F	N	3	ENALAPRIL 5MG OD	0	144	95	11	11	1	5	5	Y	ENALAPRIL 5MG OD	60	179	111	10	10	2	4	4		N										Unreachable	Y	ENALAPRIL 10MG OD	55	212	106	11	11	1	5	5
19					HCTZ 25MG OD	0									HCTZ 25MG OD	30																					HCTZ 25MG OD	40
19					METFORMIN 500MG BD	0									METFORMIN 500MG BD	60																					METFORMIN 500MG BD	20
19					GLIBENCLAMIDE 2.5MG OD	0									GLIBENCLAMIDE 2.5MG OD	60
20	57	F	Y	4	N/A	First encounter at 1st attempt	203	104	N/A	N/A				Y	LORSATAN 10MG OD	15	169	76	7	7	5	1	1		N					7	7	5	1	1	Reported having enough medications	Y	AMLODIPINE 5MG OD	30	137	86	7	7	5	1	1		Y	AMLODIPINE 10MG OD	20
20																																					LORSATAN 100MG OD	30										HCTZ 25MG OD	30
20																																					METFORMIN 500MG BD	30										METFORMIN 50MG OD	20
20															GLIBENCLAMIDE 5MG OD	30																					GLIBENCLAMIDE 5MG OD	30										GLIBENCLAMIDE 5MG OD	20
21	63	F	N	5	LORSATAN 50MG OD	60	139	91	12	12	4	4	4	Y	METFORMIN 1GM BD	15	156	98	7	7	5	1	1		N					12	12	4	4	4	Reported having enough medications	N					11	11	1	5	5	Lack of cash	Y	AMLODIPINE 5MG OD	12
21					HCTZ 25MG OD	60									GLIBENCLAMIDE 10MG OD	20																																LORSATAN 100MG OD	5
21					METFORMIN 1GM BD	30																																										METFORMIN 1GM BD	12
21					GLIBENCLAMIDE 10MG OD	30																																										GLIBENCLAMIDE 5MG OD	12
22		F	N	1	AMLODIPINE 5MG OD	10	176	119	N/A	N/A				N					N/A	N/A				Unreachable
23	56	F	N	1	AMLODIPINE 5MG OD	20	171	101	9	9	3	3	3	Y	AMLODIPINE 5MG OD	30	137	89	7	7	5	1	1
23					HCTZ 25MG OD	20									HCTZ 25MG OD	30
24	51	F	N	3	AMLODIPINE 5MG OD	20	164	110	11	11	1	5	5	N			144	84	10	10	4	4	2	Purchased own meds at pharmacy	Y	AMLODIPINE 5MG OD	16	161	84	7	7	5	1	1		Y	AMLODIPINE 5MG OD	30	151	89	7	7	5	1	1
24																										HCTZ 25MG	40										HCTZ 25MG OD	30
25	76	F	N	1	AMLODIPINE 10MG OD	0	145	73	12	12	4	4	4	N					N/A	N/A				Unreachable
25					LORSATAN 100MG OD	0
25					METFORMIN 1GM BD	0
25					GLIBENCLAMIDE 10MG BD	0
26	61	M	N	1	AMLODIPINE 5MG OD	0	167	100	N/A	N/A				Y	AMLODIPINE 5MG OD	30	140	110	N/A	N/A															Missed scheduled clinic
26					HCTZ 25MG OD	0									HCTZ 25MG OD	30
27	46	M	Y	2	N/A	First encounter at 1st attempt	150	106	7	7	5	1	1	Y	AMLODIPINE 5MG OD	30			11	11	1	5	5	Not available for BP check	Y	AMLODIPINE 5MG OD	25			7	7	5	1	1	Not available for BP check											Scheduled clinic
27															ENALAPRIL 10MG OD	30										ENALAPRIL 10MG OD	25
27															HCTZ 25MG OD	30										HCTZ 25MG	30
28	70	M	N	1	ENALAPRIL 5MG OD	0	154	84	7	7	5	1	1	N					7	7	5	1	1	Lack of cash
28					HCTZ 25MG OD	30
28					METFORMIN 500MG BD	0
29	65	M	Y	4	AMLODIPINE 5MG OD	30	151	96	11	11	1	5	5	Y	AMLODIPINE 5MG OD	30	135	84	7	7	5	1	1		N			136	74	7	7	5	1	1	Reported having enough medications	Y	AMLODIPINE 5MG OD	30	135	88	7	7	5	1	1		Y	AMLODIPINE 5MG OD	40
30	73	F	N	1	ENALAPRIL 5MG OD	30	166	105	11	11	1	5	5	N					N/A	N/A				Preferred to pick up at pharmacy
30					HCTZ 25MG OD	30
30					JASA 75MG OD	30
31	36	M	Y	2	METFORMIN 500MG BD	30	179	99	7	7	5	1	1	N					N/A	N/A				Purchased own meds at pharmacy	Y	ENALAPRIL 20MG BD	14	190	92	11	11	1	5	5
31					CARVEDILOL 3.125MG OD	30																				CARVEDILOL 3.125MG OD	14
31					ENALAPRIL 20MG BD	30																				ALDACTONE 25MG OD	14
31					SPIRONOLACTONE 25MG OD	30																				METFORMIN 500MG BD	14
31					JASA 75MG OD	30
32	64	F	N	1	LORSATAN 50MG OD	30	128	70	13	13	5	4	4	Y	LORSATAN 50MG OD	36	170	90	7	7	5	1	1												Missed scheduled clinic
32					HCTZ 25MG OD	30									HCTZ 25MG OD	40
33	36	F	N	4	AMLODIPINE 10MG OD	30	159	96	12	12	4	4	4	Y	AMLODIPINE 10MG OD	25	134	95	7	7	5	1	1		Y	AMLODIPINE 10MG OD	18	145	97	7	7	5	1	1		Y	AMLODIPINE 10MG OD	20	126	84	7	7	5	1	1		Y	AMLODIPINE 10MG OD	25
33					HCTZ 25MG OD	60																				HCTZ 25MG OD	30										ATENOLOL 50MG OD	20										ATENOLOL 50MG OD	25
33																																																HCTZ 25MG OD	40
34	42	F	N	1	LORSATAN 50MG OD	50	145	87	7	7	5	1	1	N					N/A	N/A				Unreachable
34					METFORMIN 500MG BD	60
34					GLIBENCLAMIDE 2.5MG OD	60
35	57	F	Y	2	ENALAPRIL 5MG OD	30	129	82	7	7	5	1	1	N					7	7	5	1	1	Purchased own meds at pharmacy	N										Lack of cash
35					METFORMIN 1GM BD	0
35					GLIBENCLAMIDE 5MG OD	30
35					JASA 75MG OD	30
36	68	F	N	1	AMLODIPINE 10MG OD	7	142	92	11	11	1	5	5	N					N/A	N/A				Unreachable
37	39	F	N	1	AMLODIPINE 10MG OD	35	209	117	11	11	1	5	5	N					N/A	N/A				Unreachable
37					HCTZ 25MG OD	35
38	34	F	N	3	AMLODIPINE 5MG OD	39	143	86	7	7	5	1	1	N					N/A	N/A				Unreachable	N										Purchased own meds at pharmacy	N										Unreachable
38					CARVEDILOL 3.125MG OD	60
38					HCTZ 25MG OD	60
39	41	F	N	1	AMLODIPINE 5MG OD	20	131	85	12	12	4	4	4	N					N/A	N/A				Unreachable
39					JASA 75MG OD	30
40	36	F	N	1	AMLODIPINE 5MG OD	0	173	98	N/A	N/A				N					N/A	N/A				Lack of cash
41	51	F	Y	1	AMLODIPINE 5MG OD	30	149	112	7	7	5	1	1	N					N/A	N/A				Unreachable
41					HCTZ 25MG OD	30
42	56	F	N	1	AMLODIPINE 5MG OD	10	132	77	7	7	5	1	1	N					N/A	N/A				Preferred to pick up at pharmacy
43	45	M	Y	1	N/A	Encounter at first attempt	139	95	N/A	N/A				Y	AMLODIPINE 5MG OD	12	146	112	11	11	1	5	5
44	69	F	Y	2	N/A	Encounter at first attempt	142	75	N/A	N/A				Y	AMLODIPINE 5MG OD	60	136	62	12	12	4	4	4		N										Deceased
44															ENALAPRIL 5MG OD	60
44															METFORMIN 1GM BD	60
45	70	F	Y	1	LORSATAN 5OMG OD	0	162	98	7	7	5	1	1	Y	LORSATAN 50MG OD	30	145	93	11	11	1	5	5												Scheduled clinic
46	50	F	Y	2	AMLODIPINE 5MG OD	30	157	102	7	7	5	1	1	N					N/A	N/A				Reported having enough medications	N					N/A	N/A				Lack of cash
47	65	F	N	2	LORSATAN 100MG OD	20	167	104	12	12	4	4	4	Y	LORSATAN 100MG OD	18	161	101	7	7	5	1	1		Y	LORSATAN 100MG OD	16	147	113	7	7	5	1	1		N					7	7	5	1	1	Preferred to pick up at pharmacy
47					HCTZ 25MG OD	0									HCTZ 25MG OD	30										HCTZ 25MG OD	30
48	71	F	N	3	AMLODIPINE 10MG OD	10	183	106	12	12	4	4	4	Y	AMLODIPINE 10MG OD	30	158	104	11	11	1	5	5		N					7	7	5	1	1	Purchased own meds at pharmacy	Y	AMLODIPINE 10MG OD	48	147	95	7	7	5	1	1
48					HCTZ 25MG OD	30									HCTZ 25MG OD	30																					HCTZ 25MG OD	40
49	66	F	N	1	LORSATAN 5OMG OD	0	174	97	11	11	1	5	5	N					11	11	1	5	5	Reported having enough medications
49					HCTZ 25MG OD	0
50	65	F	N	2	AMLODIPINE 5MG OD	30	144	89	12	12	4	4	4	Y	AMLODIPINE 5MG OD	30	149	96	11	11	2	5	4		N					N/A	N/A				Unreachable
50					ATENOLOL 50MG OD	30									ATENOLOL 50MG OD	30
51	57	F	N	2	N/A	Encounter at first attempt	149	101	N/A	N/A				Y	LORSATAN 50MG OD	30			7	7	5	1	1	Not available for BP check	N					N/A	N/A				Unreachable
51															HCTZ 25MG OD	30
52	53	F	N	1	AMLODIPINE 5MG OD	20	167	102	7	7	5	1	1	Y	AMLODIPINE 5MG OD	30	125	91	7	7	5	1	1												Scheduled clinic
52					HCTZ 25MG OD	0									HCTZ 25MG OD	30
53	62	M	N	1	AMLODIPINE 5MG OD	10	131	97	7	7	5	1	1	N					N/A	N/A				Unreachable
53					HCTZ 25MG OD	30
53					ATORVASTATIN 20MG OD	10
53					JASA 75MG OD	16
54	73	F	N	1	AMLODIPINE 5MG OD	35	142	71	7	7	5	1	1	Y	AMLODIPINE 5MG OD	30	147	74	7	7	5	1	1							N/A	N/A				Scheduled clinic
54					HCTZ 25MG OD	30									HCTZ 25MG OD	30
55		F	N	1	AMLODIPINE 5MG OD	16	182	102	11	11	1	5	5	N					N/A	N/A				Unreachable
55					HCTZ 25MG OD	30
56		F	N	1	PROPRANOLOL 40MG OD	10	129	80	11	11	1	5	5	N					N/A	N/A				Unreachable
56					NIFEDIPINE 20MG BD	10
57	59	F	N	2	AMLODIPINE 5MG OD	30	147	88	12	12	4	4	4	Y	AMLODIPINE 5MG OD	30	147	85	7	7	5	1	1		N					N/A	N/A				Not reachable
57					HCTZ 25MG OD	30									HCTZ 25MG OD	30
58	75	M	Y	2	AMLODIPINE 10MG OD	30	139	97	7	7	5	1	1	Y	AMLODIPINE 10MG OD	30	130	85	7	7	5	1	1		Y	AMLODIPINE 10MG OD	30	117	78	7	7	5	1	1												Scheduled clinic
58					LORSATAN 50MG OD	30									LORSATAN 50MG OD	30										LORSATAN 50MG OD	30
58					HCTZ 25MG OD	30									HCTZ 25MG OD	30										HCTZ 25MG OD	30
59	68	M	N	1	AMLODIPINE 10MG OD	25	166	99	11	11	1	5	5	Y	AMLODIPINE 10MG OD	18	146	79	7	7	5	1	1												Scheduled clinic
59					HCTZ 25MG OD	25									HCTZ 25MG OD	30
60	57	M	N	2	AMLODIPINE 10MG OD	10	166	105	12	12	4	4	4	Y	AMLODIPINE 10MG OD	30	152	100	9	9	4	3	2		N										Unreachable
60					HCTZ 25MG OD	10									HCTZ 25MG 0D	30
61	44	F	N	5	AMLODIPINE 10MG OD	5	141	84	12	12	4	4	4	Y	AMLODIPINE 10MG OD	30	118	88	7	7	5	1	1		Y	AMLODIPINE 10MG OD	8	135	102	11	11	1	5	5		Y	AMLODIPINE 10MG OD	10	123	97	7	7	5	1	1		N
61					HCTZ 25MG OD	0									HCTZ 25MG OD	30										HCTZ 25MG OD	30
62	47	F	N	1	ENALAPRIL 5MG OD	0	153	88	12	12	4	4	4	Y			139	87	7	7	5	1	1							7	7	5	1	1	Scheduled clinic
62					PROPRANOLOL 40MG OD	0									PROPRANOLOL 40MG OD	40
63	55	F	N	2	AMLODIPINE 5MG OD	15	173	109	7	7	5	1	1	Y	AMLODPINE 5MG OD	18	159	102	7	7	5	1	1		N										Lack of cash											Missed scheduled clinic
63					HCTZ 25MG OD	15									HCTZ 25MG OD	20
64	46	F	N	2	ENALAPRIL 10MG OD	20	203	124	7	7	5	1	1	N					N/A	N/A				Unreachable	Y	ENALAPRIL 5MG OD	40	136	96	11	11	1	5	5												Scheduled clinic
64					HCTZ 25MG OD	30																				HCTZ 25MG OD	40
65	68	F	N	1	AMLODIPINE 5MG OD	0	151	103	7	7	5	1	1	N					N/A	N/A				Unreachable											Missed scheduled clinic
65					HCTZ 25MG OD	0
66	60	F	N	5	AMLODIPINE 5MG OD	17	145	96	12	12	4	4	4	Y	AMLODIPINE 5MG OD	30	133	96	10	10	2	4	4		Y	AMLODPINE 5MG OD	30	146	88	7	7	5	1	1		Y	AMLODIPINE 5MG OD	30	142	87	7	7	5	1	1		Y	AMLODIPINE 5MG OD	14
66					JASA 75MG OD	17									HCTZ 25MG OD	30
67	48	F	N	3	ENALAPRIL 5MG OD	20	141	56	10	10	2	4	4	Y	ENALAPRIL 5MG OD	20	139	86	7	7	5	1	1		Y	ENALAPRIL 5MG OD	30	126	84	11	11	1	5	5		Y	ENALAPRIL 5MG OD	30			N/A	N/A				Not available for BP check
67					METFORMIN 1GM BD	15									METFORMIN 1GM BD	15										METFORMIN 1GM BD	16										METFORMIN 1GM BD	30
67					GLIBENCLAMIDE 5MG OD	28									GLIBENCLAMIDE 5MG OD	15										GLIBENCLAMIDE 5MG OD	30										GLIBENCLAMIDE 5MG OD	30
68	36	F	N	4	AMLODIPINE 5MG OD	12	124	76	12	12	4	4	4	Y	AMLODIPINE 5MG OD	18	128	95	7	7	5	1	1		Y	ENALAPRIL 5MG OD	25	145	97	7	7	5	1	1		Y	ENALAPRIL 5MG OD	10	144	91	7	7	5	1	1		N
68																																					AMLODIPINE 10MG OD	7
69	88	M	N	2	N/A	Encounter at first attempt	176	99	N/A	N/A				Y			143	102	12	12	4	4	4		N					N/A	N/A				Unreachable
69															LASIX 20MG OD	15
69															JASA 75MG OD	30
70	63	F	N	1	LORSATAN 50MG OD	0	122	93	7	7	5	1	1	N					N/A	N/A				Unreachable
71	78	M	N	3	AMLODIPINE 10MG OD	7	143	66	N/A	N/A				Y	AMLODIPINE 1OMG OD	12	148	72	12	12	4	4	4		Y	AMLODIPINE 10MG OD	10	165	81	12	12	4	4	4		Y	AMLODIPINE 10MG OD	25	164	84	7	7	5	1	1
71					HCTZ 25MG OD	30									ATENOLOL 50MG OD	15										ATENOLOL 5OMG OD	16										ATENOLOL 50MG OD	18
71					ATENOLOL 50MG OD	14																				HCTZ 25MG OD	30										HCTZ 25MG OD	20
72	81	F	N	2	AMLODIPINE 10MG OD	2	193	124	11	11	1	5	5	N					N/A	N/A				Lack of cash	N					N/A	N/A				Unreachable
72					HCTZ 25MG OD	0
72					ENALAPRIL 10MG OD	4
73	72	F	N	1	AMLODIPINE 10MG OD	14	202	116	11	11	1	5	5	N					N/A	N/A				Lack of cash
73					LORSATAN 100MG OD	10
73					CARVEDILOL 6.25MG OD	10
73					HCTZ 25MG OD	20
73					METFORMIN 500MG OD	15
74	45	F	Y	1	AMLODIPINE 10MG OD	30	151	101	7	7	5	1	1	Y	AMLODIPINE 10MG OD	30	140	94	7	7	5	1	1												Missed scheduled clinic
74					HCTZ 25MG OD	30									HCTZ 25MG OD	30
75	66	F	N	1	AMLODIPINE 10MG OD	0	165	131	N/A	N/A				N					N/A	N/A				Unreachable
76	71	F	N	1	AMLODIPINE 10MG OD	0	181	111	N/A	N/A				N					N/A	N/A				Lack of cash
77	56	F	N	1	AMLODIPINE 5MG OD	10	178	93	12	12	2	5	5	N					N/A	N/A				Lack of cash											Missed scheduled clinic
77					HCTZ 25MG OD	0
78	50	F	N	1	ATENOLOL 50MG OD	30	172	104	12	12	4	4	4	N			145	96	10	10	2	4	4	Purchased own meds at pharmacy
78					HCTZ 25MG OD	30
79	70	F	N	1	AMLODIPINE 5MG OD	15	125	72	9	9	3	3	3	N					N/A	N/A				Unreachable
79					HCTZ 25MG OD	30
80	76	F	N	2	ATENOLOL 50MG OD	30	147	88	7	7	5	1	1	N					N/A	N/A				Unreachable	N					N/A	N/A				Unreachable
81	70	F	Y	2	AMLODIPINE 10MG OD	30	166	85	N/A	N/A				N			195	107	11	11	1	5	5	Lack of cash	Y	ATENOLOL 50MG OD	28	144	71	11	11	1	5	5
81					LORSATAN 100MG OD	30																				LORSATAN 50MG OD	30
81					ATENOLOL 50MG OD	30																				AMLODIPINE 10MG OD	30
82	55	F	N	2	AMLODIPINE 5MG OD	20	138	83	7	7	5	1	1	Y	AMLODIPINE 5MG OD	24	145	86	7	7	5	1	1		Y	AMLODIPINE 5MG OD	20	131	81	7	7	5	1	1												Missed scheduled clinic
83	79	F	N	1	AMLODIPINE 5MG OD	0	178	106	11	11	1	5	5	N			195	105	7	7	1	1	5	Lack of cash
83					PROPRANOLOL 40MG OD	0
84	62	F	N	2	AMLODIPINE 5MG OD	20	173	95	11	11	1	5	5	N										Unreachable	N					N/A	N/A				Unreachable
84					HCTZ 25MG OD	0
85		F	N	1	LORSATAN 50MG OD	10	179	94	11	11	1	5	5	N					N/A	N/A				Unreachable
85					CARVEDILOL 6.25MG OD	10
85					HCTZ 25MG OD	0
86	58	F	N	1	LORSATAN 50MG OD	30	140	95	7	7	5	1	1	N					N/A	N/A				Medications not available
87	59	F	N	3	AMLODIPINE 5MG OD	20	147	92	7	7	5	1	1	Y	AMLODIPINE 5MG OD	20	144	71	7	7	5	1	1		Y	AMLODIPINE 5MG OD	20	131	88	7	7	5	1	1		Y	AMLODIPINE 5MG OD	10	155	90	11	11	1	5	5
88	51	F	N	1	AMLODIPINE 5MG OD	30	189	119	11	11	1	5	5	Y	AMLODIPINE 5MG OD	36	165	104	7	7	5	1	1												Scheduled clinic
88					HCTZ 25MG OD	30									HCTZ 25MG OD	40
89		F	N	2	AMLODIPINE 5MG OD	30	158	105	12	12	4	4	4	Y	AMLODIPINE 5MG OD	40	120	92	7	7	5	1	1		Y	AMLODIPINE 5MG OD	32	113	85	7	7	5	1	1												Scheduled clinic
90	62	F	N	2	AMLODIPINE 5MG OD	20	159	102	7	7	5	1	1	N					N/A	N/A				Unreachable	Y	AMLODIPINE 5MG OD	18	146	98	7	7	5	1	1												Scheduled clinic
90																										HCTZ 25MG OD	10
91	64	F	N	2	LORSATAN 50MG OD	10	134	102	7	7	5	1	1	N					N/A	N/A				Unreachable	N					N/A	N/A				Unreachable											Scheduled clinic
92	65	F	N	1	LORSATAN 100MG OD	0	162	90	7	7	5	1	1	N					11	11	1	5	5	Reported having enough medications
92					METFORMIN 1GM BD	0
92					GLIBENCLAMIDE 10MG OD	0
93	65	F	N	1	N/A	Encounter at first attempt	130	66	N/A	N/A				Y	ENALAPRIL 10MG OD	52	165	78	11	11	1	5	5												Scheduled clinic
93															HCTZ 25MG OD	60
94	84	M	N	1	AMLODIPINE 10MG OD	7	155	95	N/A	N/A				N					N/A	N/A				Not reachable											Missed scheduled clinic
95	47	F	Y	2	LORSATAN 50MG OD	30	117	78	12	12	4	4	4	N			132	83	16	16	4	4	4	Purchased own meds at pharmacy	Y	LORSATAN 50MG OD	30	139	88	7	7	5	1	1
96	56	F	N	1	AMLODIPINE 5MG OD	14	167	108	11	11	1	5	5	N					N/A	N/A				Unreachable											Missed scheduled clinic
97	54	F	N	1	AMLODIPINE 5MG OD	30	137	72	7	7	5	1	1	Y	AMLODIPINE 5MG OD	8	114	75	7	7	5	1	1												Postponed clinic
98	42	F	N	1	AMLODIPINE 5MG OD	0	162	92	N/A	N/A				N					N/A	N/A				Unreachable											Missed scheduled clinic
99	64	F	N	1	AMLODIPINE 10MG OD	0	133	90	11	11	1	5	5	N					N/A	N/A				Unreachable											Missed scheduled clinic
100	36	F	N	1	N/A	Encounter at first attempt	134	88	N/A	N/A				Y	ENALAPRIL 5MG OD	30	139	89	7	7	5	1	1												Missed scheduled clinic
101	36	M	N	2	AMLODIPINE 10MG OD	30	139	97	11	11	1	5	5	Y	AMLODIPINE 10MG OD	20	146	94	10	10	2	4	4		Y	AMLODIPINE 5MG OD	25	129	85	7	7	5	1	1												Scheduled clinic
101																										ATENOLOL 5OMG OD	25
102	69	M	Y	2	LORSATAN 50MG OD	30	140	99	7	7	5	1	1	Y	LORSATAN 50MG OD	30	131	88	7	7	5	1	1		Y	LORSATAN 50MG OD	30	102	70	7	7	5	1	1												Scheduled clinic
102					HCTZ 25MG OD	30									HCTZ 25MG OD	30										HCTZ 25MG OD	30
103	67	M	N	3	AMLODIPINE 5MG OD	10	214	114	N/A	N/A				Y	AMLODIPINE 5MG OD	30	165	121	7	7	5	1	1		Y	AMLODIPINE 5MG OD	30	178	117	7	7	5	1	1		N					N/A	N/A				delivery unsuccessful on 28th/01
103					HCTZ 25MG OD	30									HCTZ 25MG OD	30
104	65	F	N	1	N/A	Encounter at first attempt	114	76	N/A	N/A				Y	HCTZ 25MG OD	80	122	77	10	10	2	4	4												Scheduled clinic
105	57	F	N	1	AMLODIPINE 5MG OD	0	132	92	7	7	5	1	1	Y	AMLODIPINE 5MG OD	22			7	7	5	1	1	Not available for BP check											Missed scheduled clinic
106	59	F	N	1	AMLODIPINE 10MG OD	0	143	102	10	10	2	4	4	N			141	96	7	7	5	1	1	Purchased own meds at pharmacy											Missed scheduled clinic
106					CARVEDILOL 6.25MG OD	0
106					HCTZ 25MG OD	0
107	77	F	N	2	AMLODIPINE 5MG OD	30	159	79	7	7	5	1	1	N					N/A	N/A				Unreachable	N					N/A	N/A				Unreachable
107					HCTZ 25MG OD	30
108	41	F	N	1	AMLODIPINE 5MG OD	30	151	102	7	7	5	1	1	N					N/A	N/A				Unreachable											Missed scheduled clinic
109	60	F	Y	2	AMLODIPINE 5MG OD	30	120	74	7	7	5	1	1	Y	AMLODIPINE 5MG OD	30	117	60	7	7	5	1	1		N					N/A	N/A				Reported having enough medications											Scheduled clinic
110	57	F	N	1	HCTZ 25MG OD	40	151	90	11	11	1	5	5	N					N/A	N/A				Unreachable											Missed scheduled clinic
111	58	F	N	1	AMLODIPINE 10MG OD	0	140	90	7	7	5	1	1	Y	AMLODIPINE 10MG OD	30	140	84	7	7	5	1	1												Scheduled clinic
111					METFORMIN 1GM BD	0									METFORMIN 1GM BD	60
111					GLIBENCLAMIDE 10MG BD	0
112	76	F	N	1	AMLODIPINE 5MG OD	0	169	94	10	10	2	4	4	N			179	101	10	10	3	3	4	Purchased own meds at pharmacy											Scheduled clinic
112					HCTZ 25MG OD	0
113	79	F	N	1	AMLODIPINE 5MG OD	20	161	89	7	7	5	1	1	N					7	7	5	1	1	Reported having enough medications											Scheduled clinic
113					HCTZ 25MG OD	30
114	49	F	N	2	AMLODIPINE 5MG OD	30	140	93	7	7	5	1	1	N			125	84	11	11	1	5	5	Lack of cash	Y	AMLODIPINE 5MG OD	20	130	89	7	7	5	1	1
115	52	F	N	3	AMLODIPINE 10MG OD	30	175	118	7	7	5	1	1	Y	AMLODIPINE 10MG OD	30	150	103	7	7	5	1	1		N					7	7	5	1	1	Reported having enough medications	Y	AMLODIPINE 10MG OD	20			N/A	N/A				Not available for BP check
115					HCTZ 25MG OD	60
116	72	M	N	3	N/A	Encounter at first attempt	166	89	N/A	N/A				Y	HCTZ 25MG OD	30	175	111	11	11	1	5	5		N					N/A	N/A				Reported having enough medications	N					N/A	N/A				Unreachable
117	72	M	N	2	AMLODIPINE 5MG OD	30	134	74	7	7	5	1	1	N					7	7	5	1	1	Unreachable	Y	METFORMIN 500MG OD	15	150	98	7	7	5	1	1												Scheduled clinic
117					METFORMIN 500MG OD	30
118	54	F	N	2	AMLODIPINE 5MG OD	14	164	97	7	7	5	1	1	Y	AMLODIPINE 5MG OD	15	149	104	7	7	5	1	1		N					N/A	N/A				Unreachable											Scheduled clinic
119	98	F	N	1	N/A	Encounter at first attempt	137	65	N/A	N/A				Y	HCTZ 25MG OD	0	99	67	11	11	1	5	5	Medications withheld
120	80	F	N	1	AMLODIPINE 10MG OD	0	176	106	N/A	N/A				N					11	11	1	5	5	Lack of cash											Missed scheduled clinic
120					HCTZ 25MG OD	0
121	61	F	N	1	LORSATAN 100MG OD	0	150	91	7	7	5	1	1	N			168	80	12	12	4	4	4	Lack of cash
121					HCTZ 25MG OD	30
122	57	F	N	1	HCTZ 25MG OD	20	159	94	11	11	1	5	5	N					N/A	N/A				Lack of cash											Missed scheduled clinic
122					AMLODIPINE 5MG OD	0
123	72	M	N	3	AMLODIPINE 5MG OD	10	161	102	12	12	4	4	4	Y	AMLODIPINE 5MG OD	20	155	96	7	7	5	1	1		N					N/A	N/A				Refused	N					N/A	N/A				Unreachable
124	57	M	N	1	AMLODIPINE 5MG OD	14	144	88	7	7	5	1	1	N					N/A	N/A				Unreachable											Missed scheduled clinic
					HCTZ 25MG OD	40
125	79	F	N	1	AMLODIPINE 5MG OD	30	157	87	11	11	1	5	5	Y	AMLODIPINE 5MG OD	36	189	91	11	11	1	5	5
					HCTZ 25MG OD	30									HCZ 25MG OD	40
126	58	F	N	1	N/A	Encounter at first attempt								Y	AMLODIPINE 5MG OD	23	136	85	11	11	1	5	5
127	60	M	N	1	N/A	Encounter at first attempt								Y	AMLODIPINE 5MG OD	23	132	82	7	7	5	1	1
															HCZ 25MG OD	20
128	63	F	N	1	N/A	Encounter at first attempt								Y	AMLODIPINE 10MG OD	25	153	89	7	7	5	1	1
[truncated: 29 more columns]
