# Supplementary material for: Community-based medication delivery program for antihypertensive medications improves adherence and reduces blood pressure
Source: PLoS One. 2022 Sep 9;17(9):e0273655. doi: 10.1371/journal.pone.0273655 (PMC9462824; doi:10.1371/journal.pone.0273655)
Supplement: S2 Dataset — (XLSX) [file pone.0273655.s003.xlsx]

## Sheet: Reasons_Unsuccessful attempts
	0 delivery (no.)	0 delivery (%)	1 delivery (no.)	1 delivery (%)	>2 deliveries (no.)	> 2 delivery (%)
Unreachable	37	0.528571	11	0.5	2	0.153846
Lack of cash	17	0.242857	3	0.136364	1	0.0769231
Purchased elsewhere	9	0.128571	3	0.136364	3	0.230769
Had enough meds	4	0.0571429	3	0.136364	5	0.384615
Other reasons	3	0.0428571	2	0.0909091	2	0.153846
TOTAL	70	1	22	1	13	1
